# Supplementary material for: The Impact of IT-Based Healthcare Communication on Mammography Screening Utilization among Women in the United States: National Health Interview Survey (2011–2018)
Source: Int J Environ Res Public Health. 2022 Oct 5;19(19):12737. doi: 10.3390/ijerph191912737 (PMC9566602; doi:10.3390/ijerph191912737)
Supplement: Supplementary file 1 [file ijerph-19-12737-s001.zip]

Archive with 1 entries (1 files):
- ijerph-1873674-supplementary.pdf
